# Supplementary material for: Graded gene expression changes determine phenotype severity in mouse models of CRX-associated retinopathies
Source: Genome Biol. 2015 Sep 1;16(1):171. doi: 10.1186/s13059-015-0732-z (PMC4556057; doi:10.1186/s13059-015-0732-z)
Supplement: Additional file 1: Table S1. — Compiled comparison of RNAseq with new and previously published qPCR data. (XLSX 14 kb) [file 13059_2015_732_MOESM1_ESM.xlsx]

## Sheet: Sheet1
Table S1A
Data previously published showing expression similarities between E168d2/d2 and E168d2neo/d2neo
Tran NM, Zhang A, Zhang X, Huecker JB, Hennig AK, Chen S: Mechanistically Distinct Mouse Models for CRX-Associated Retinopathy. PLoS Genet. 2014, 10:e1004111.
Gene	E168d2/d2	E168d2neo/ d2neo
	qPCR	qPCR
Rho	4.4e-04*	6.1e-03*
Arr3	5.0e-04*	3.1e-03*
Opn1mw	7.2e-03*	4.8e-03*
Opn1sw	0.04*	0.04*
Myo7a	0.43	0.32*
Nrl	0.52	0.54
Thrb	0.7	0.76
Pias3	0.71	0.46
Nr2e3	1.17	1.10
Otx2	1.49	1.39
Crx	2.06*	1.46*
Rxry	11.10*	6.55*
*p<0.05, Kruskal-Wallis test & Dunn's Multiple Comparison test; reference genes Tuba1b and Ubb, Kruskal-Wallis rank order test
Table S1B
Comparison of new RNAseq data to previously published qPCR data
Tran NM, Zhang A, Zhang X, Huecker JB, Hennig AK, Chen S: Mechanistically Distinct Mouse Models for CRX-Associated Retinopathy. PLoS Genet. 2014, 10:e1004111.
Fold change to WT - P10											Fold change to WT - P21
Gene	E168d2/d2		R90W/W		E168d2/+		E168d2neo/+		R90W/+		Gene	E168d2/+		E168d2neo/+		R90W/+
	qPCR	RNAseq	qPCR	RNAseq	qPCR	RNAseq	qPCR	RNAseq	qPCR	RNAseq		qPCR	RNAseq	qPCR	RNAseq	qPCR	RNAseq
Rho	4.4e-04*	3.82E-04#	0.26*	0.28#	0.19*	0.15#	0.27*	0.29#	1.00	1.07	Rho	0.41*	0.43#	0.72	0.75	0.86	0.91
Arr3	5.0e-04*	7.45E-03#	0.06*	0.09#	0.06*	0.11#	0.20*	0.30#	0.78	0.71#	Arr3	0.36*	0.36#	0.38*	0.53#	0.88	0.56#
Opn1mw	7.2e-03*	0.02#	7.2e-3*	0.03#	0.03*	0.13#	0.07*	0.25#	0.35	0.96	Opn1mw	0.22*	0.26#	0.43*	0.50#	1.05	0.86
Opn1sw	0.04*	0.08#	0.05	0.13#	0.06*	0.22#	0.13*	0.31#	0.35	0.58#	Opn1sw	0.37*	0.26#	0.32*	0.34#	0.64	0.67#
Myo7a	0.43	0.28#	0.37*	0.38#	0.36	0.38#	0.46	0.51#	0.47	0.80#	Myo7a	0.51*	0.47#	0.34*	0.52#	0.85	0.64#
Nrl	0.52	0.50#	0.64	0.70#	1.11	0.9	1.43	0.97	1.97*	0.93	Nrl	1.02	0.76#	0.83	0.98	0.73	1.02
Thrb	0.7	0.66#	0.78	0.83#	0.7	0.76#	0.76*	0.77#	1.15*	1.02	Thrb	0.8	0.78#	0.66*	0.78#	0.31	0.85
Pias3	0.71	0.17#	0.68	0.70#	0.52	0.59#	0.54	0.78#	0.61	0.87	Pias3	0.75	0.78#	0.83	0.81#	0.94	0.9
Nr2e3	1.17	0.71#	1.15	0.87	1.25	0.96	1.49	1.22#	1.17	0.94	Nr2e3	1.45	1.05	1.54	1.05	1.39	0.9
Otx2	1.49	0.43#	1.32	0.83#	0.72	1.01	0.99	0.82#	1.24	0.85#	Otx2	1.79	1.23#	1.07	1.37#	1.60	1.42#
Crx	2.06*	1.47#	0.97	1.21#	1.66*	1.40#	1.03	1.17#	1.18	1.12#	Crx	3.28*	1.45#	1.70*	0.97	1.22	1.24#
Rxry	11.10*	6.19#	6.92*	5.30#	2.4*	2.43#	1.68*	1.67#	1.14	1.08	Rxry	1.17	1.09	1.33	1.11	1.11	1.07
*p<0.05, Kruskal-Wallis test & Dunn's Multiple Comparison test; reference genes Tuba1b and Ubb, Kruskal-Wallis rank order test
#FDR<0.05
Table S1C
Comparison of qPCR and RNAseq data for components of visual cycle
Fold change to WT - P21
Gene	E168d2/+		E168d2neo/+		R90W/+
	qPCR	RNAseq	qPCR	RNAseq	qPCR	RNAseq
Rbp3	0.36*	0.68#	0.84	0.91	1.08	1.13
Rdh12	.26*	0.47#	.70*	0.63#	1.03	0.86
Abca4	0.72	0.72#	.63*	0.79#	0.89	0.82
*p<0.05, Kruskal-Wallis test & Dunn's Multiple Comparison test; reference genes Tuba1b and Ubb, Kruskal-Wallis rank order test
#FDR<0.05
