# Supplementary material for: Graded gene expression changes determine phenotype severity in mouse models of CRX-associated retinopathies
Source: Genome Biol. 2015 Sep 1;16(1):171. doi: 10.1186/s13059-015-0732-z (PMC4556057; doi:10.1186/s13059-015-0732-z)
Supplement: Additional file 2: Table S2. — Compiled list of read number for each library. (XLSX 47 kb) [file 13059_2015_732_MOESM2_ESM.xlsx]

## Sheet: Sheet1
Table S2 Mapped Reads Per Sample
Sample	Mapped Reads
WT_p10_a	31537339
WT_p10_b	28173609
WT_p10_c	33676235
R90W/+_p10_a	34247987
R90W/+_p10_b	30373495
R90W/+_p10_c	37211349
R90W/W_p10_a	34835520
R90W/W_p10_b	35726120
R90W/W_p10_c	47461002
E168d2neo/+_p10_a	41139936
E168d2neo/+_p10_b	35457689
E168d2neo/+_p10_c	45547858
E168d2/+_p10_a	40502756
E168d2/+_p10_b	30238299
E168d2/+_p10_c	34056914
E168d2/d2_p10_a	34532643
E168d2/d2_p10_b	33524819
E168d2/d2_p10_c	41554812
WT_p21_a	40438710
WT_p21_b	36583557
WT_p21_c	43199092
R90W/+_p21_a	34684014
R90W/+_p21_b	32898712
R90W/+_p21_c	41974426
E168d2neo/+_p21_a	38152896
E168d2neo/+_p21_b	46631504
E168d2neo/+_p21_c	44566746
E168d2/+_p21_a	34337530
E168d2/+_p21_b	33522106
E168d2/+_p21_c	36391256
