# Supplementary material for: Graded gene expression changes determine phenotype severity in mouse models of CRX-associated retinopathies
Source: Genome Biol. 2015 Sep 1;16(1):171. doi: 10.1186/s13059-015-0732-z (PMC4556057; doi:10.1186/s13059-015-0732-z)
Supplement: Additional file 4: Figure S2. — P10 (a) and P21 (b) browser shots of reads per million (RPM) normalized mapped read count for selected genes for each biological replicate show reproducibility of sequencing results between samples. (ZIP 312 kb) [file 13059_2015_732_MOESM4_ESM.zip]

Archive with 2 entries (2 files):
- Fig_S2A.tif
- Fig_S2B.tif
