# Supplementary material for: Graded gene expression changes determine phenotype severity in mouse models of CRX-associated retinopathies
Source: Genome Biol. 2015 Sep 1;16(1):171. doi: 10.1186/s13059-015-0732-z (PMC4556057; doi:10.1186/s13059-015-0732-z)
Supplement: Additional file 10: Table S3. — Compiled table of results from GO analysis on rod- or cone-enriched genes from Fig. 6a. (XLSX 50 kb) [file 13059_2015_732_MOESM10_ESM.xlsx]

## Sheet: GeneLists
Table S3A Lists of genes in the indicated subgroups in Figure 6A
Group 1			Group 2			Group 3			Group 6
Rod	Cone	N.S.	Rod	Cone	N.S.	Rod	Cone	N.S.	Rod	Cone	N.S.
2610034M16Rik	Arr3	4921511H03Rik	1110007C09Rik	2210012G02Rik	42064	Diap3	1810041L15Rik	4930578G10Rik	Col4a3	A930018M24Rik	A930009A15Rik
Alpl	Cnga3	Airn	1700003E16Rik	6330512M04Rik	1110020G09Rik	Faah	4930447C04Rik	Adamts19	Col4a4	Agpat9	Atp4a
Atp7b	Fzd10	Ano2	1700003M02Rik	Adrb2	2010015L04Rik	Faim	Abhd3	Aim2	Ebpl	Chrnb4	Bambi
Cnga1	Gckr	Cabp2	1700030J22Rik	Arid3c	2810417H13Rik	Gas7	Adrb1	Akap5	Glb1l2	Cltb	BC067074
Cngb1	Gnat2	Ccdc113	1810009A15Rik	Cckbr	3110035E14Rik	Hspa1a	Ahcyl2	Atp2b3	Rab3il1	Cngb3	Cdh3
Cpm	Igj	Ckmt1	Abca4	Col17a1	9530082P21Rik	Hspa1b	Aldh3a2	Bdnf	Samd7	Col8a1	Cdkn1a
Dhh	Kcne2	Dnm3os	Adcy1	Crxos1	A3galt2	Sntg2	Bend5	Bmp6		Col8a2	Chgb
Esrrb	Mylk	Drd4	Agpat3	Egf	Accn3	Tmem108	Cacna1h	C230004F18Rik		Cpxm2	Chi3l1
Fscn2	Opn1mw	Elfn1	Akap1	Hcrtr1	Acsl6	Tyro3	Camk2b	Cacna1s		Crybg3	Col4a5
Gnat1	Opn1sw	Eps8l1	Arhgap10	Myo15b	AI118078	Vax2os2	Casp7	Car12		Elovl7	Cpne7
Gpr152	Otop3	Fam161a	Arl13b	Nos3	Ankrd33		Ccdc136	Cdh20		Eya1	Dbp
Gramd2	Pde6c	Gm11744	Asrgl1	Nr4a1	Ankrd35		Ccnjl	Clic6		Fabp7	Dennd3
Guca1b	Pde6h	Grk1	B4galt1	Nr6a1	Arhgef26		Clca3	Col1a1		Golim4	Dusp26
Gucy2f	Pnpla3	Ier3	Bbs7	Plekhb1	Asap3		Dusp23	Dst		H6pd	Dynlt1b
Hcls1		Igsf9	Camk1d	Plekhh2	Bbs12		Ece1	Efcab1		Hist3h2a	E130308A19Rik
Heatr5a		Krt18	Ccdc126	Rerg	Bbs5		Egr1	Gabrr3		Hist3h2ba	Fbln1
Kcnj14		Llgl2	Ccdc64	Tbc1d2	BC033916		Epha8	Gpnmb		Insm2	Fbxl21
Kcnv2		Lmod1	Cep164	Tmem26	Bcar3		Foxo6	Hist2h3c1		Klhl33	Flot2
Lrrc2		Lrit1	Chst3	Tuft1	Bin1		Gngt2	Kcnk3		Mfrp	Fmod
Mc1r		Mdm1	Cyb5r1	Wdr31	Cacna1f		Gulo	Kdelc2		Mina	Gabrr2
Nxnl1		Nrm	Dhrs3		Cacna2d4		Igfn1	Ky		Myocd	Glul
Pde6a		Nxnl2	Dusp14		Cbx2		Igsf21	Lonrf3		Peg10	Gzmm
Pde6g		Padi2	Fam160a1		Ccdc107		Inppl1	Lpl		Rgr	Hist1h2bc
Pla2r1		Psd2	Fam57b		Cdk2ap2		Jam3	Lrrc38		Rpe65	Hmcn2
Plekhg3		Rdh8	Fam64a		Cep250		Leprel2	Macrod1		Rreb1	Il33
Ppap2c		Rs1	Frmpd1		Cish		Lgr5	Met		Rxrg	Irf5
Ppara		Rtbdn	Galnt7		D430042O09Rik		Lrrc4	Mlph		Sema3c	Map3k15
Ramp3		Scube3	Glt28d2		Dcdc2a		Maf	Mlxip		Six6	Mbp
Rcvrn		Slc25a35	Gnb1		Dlg4		Mcc	Pck2		Smpdl3a	Mrc2
Rdh12		Spp1	Gngt1		Dnaic2		Moxd1	Pgm2l1		Ttr	Pdzrn4
Rho		Tspan10	Gpr98		Dusp5		Nab1	Pmel		Wfikkn2	Perp
Rnf207		Wdr66	Grtp1		Eno4		Paqr3	Pnpla7		Xk	Plk5
Scn4a		Wisp1	Herc3		Fam107b		Plec	Qpct			Pnmal2
Sec14l2		1190005I06Rik	Kcnb1		Fam132a		Rab27b	Rasa4			Ppp1r14a
Slc24a1		5330413P13Rik	Kif24		Fam188b		Rgl3	Rbm24			Prex2
Spata1		Aipl1	Klhl18		Fance		Sel1l3	Rnf19b			Rorc
Susd3		Atp8a2	Kpna2		Fbxo36		Tyrp1	Sema6d			Sgpp2
Tnfaip3		Cabp4	Lmo1		Fgfr3		Wwc1	Slc41a3			Slc27a2
Tnfrsf8		Ccdc24	Lrp4		Gdpd5			Slit3			Slc7a2
Tnip2		Cln3	Lrrc46		Gnb5			Srpk3			Timp3
Ttc21a		Col5a3	Mknk1		Gpsm1			Sspo			Tmem28
Vax2os1		Fabp12	Mlf1		Gpx4			Stac3			Wfdc1
Vtn		Glp2r	Ndrg1		Gulp1			Stx4a			2010001M09Rik
Zan		Guca1a	Nfasc		Heg1			Syde2			AA623943
Zfyve28		Gucy2e	Nlrx1		Homer3			Tac2			Abca1
		Hk2	Nt5e		Hspb6			Tlcd1			Abca8a
		Il9r	Pacsin2		Icmt			Tmlhe			Aldh1a7
		Jag1	Pdc		Impg2			Ttl			Anxa1
		Kifc1	Pde6b		Iqcd			Txnip			Aqp4
		Loxl4	Pdia5		Jam2			Wnt9a			Atp13a4
		Mpp4	Pfkfb2		Kank1			4831426I19Rik			Cfh
		Myo7a	Pip4k2c		Kif9			4930403N07Rik			Chrna3
		Nrtn	Pitpnm3		Lactbl1			6430562O15Rik			Col4a6
		Osbp2	Plekhf2		Lhfpl3			Abcd2			Cpeb1
		Pax7	Ppargc1b		Lrit2			Amot			Crhbp
		Peli3	Prdm9		Lyar			Apoe			Cyp26b1
		Plch2	Prph2		Mboat1			BC049635			Cyyr1
		Ppm1n	Ptpru		Mid1			Bmp4			Dach1
		Prr11	Rabgef1		Mns1			Calcrl			Dnahc2
		Rgs20	Reep6		Myrip			Ccdc60			Ezr
		Tnfsf13	Rgs9bp		Ndufa4l2			Ccdc63			Fam46c
		Tulp1	Rom1		Nphp4			Dct			Folr1
		Zdhhc12	Slc26a11		Pcbp4			Ddhd2			Galnt14
		2010012P19Rik	Slc26a2		Phyhd1			Dusp1			Gje1
		4933413L06Rik	Slc9a5		Pias3			Fat3			Gm11545
		A930033H14Rik	Slco4a1		Pih1d2			Fbn1			Gpc4
		AI847159	Snta1		Pitpnm1			Fgfr2			Gstt1
		BC016201	Sntb2		Plxna2			Gm5148			Hey1
		Gm11342	Spg7		Ppard			Gstt2			Hlf
		Gm15587	St3gal1		Prr14			Hbb-b1			Jph1
		Gm15676	Syne2		Prr7			Hist2h4			Kank2
		Gm15857	Taok3		Ptp4a3			Igfbp3			Kcng1
		Gm16119	Tdrd7		Rad54b			Igfbp5			Kcng4
		Gm16862	Tmem136		Rapgef5			Iqgap2			Kcnip2
		Gm17327	Trim36		Rbp3			Islr			Klhl1
		Gm626	Wdr89		Rdm1			Kcnj6			Lrtm2
		Gm7546			Rhobtb1			Ksr1			Ltbp2
					Rp1l1			Lin28a			Neat1
					Rpgrip1			Lxn			Nhlh1
					Rxra			Mafa			Optc
					Sag			Mast4			Pdyn
					Sema7a			Mvp			Ptgds
					Sirt2			Myof			Rgag4
					Slc17a7			Ncstn			Rgnef
					Slc25a10			Nr1h4			Scn7a
					Slc29a2			Otx1			Serping1
					Slc31a2			Pde7b			Slc17a8
					Ssu72			Per3			Slco1a4
					Stk40			Pou3f2			Tmem92
					Svil			Ppm1k			Gm10742
					Tmem86a			Ptgis			Gm11546
					Trib1			Rell1			Gm16055
					Ttc25			Satb2			Gm17236
					Ttll3			Sema3f			Gm20546
					Tub			Shb			Gm9581
					Ubtd1			Snca			Tfap4
					Ubxn11			Spsb1			Tmem181b-ps
					Unc13b			Srgap2
					Zfpm1			Thbs4
					4632415K11Rik			Tle1
					4932418E24Rik			Tmem200a
					8430427H17Rik			Tmem229a
					9630033F20Rik			Ttll11
					Abcg4			Ttn
					Abhd14a			Tuba4a
					Acadvl			Wdfy1
					Adamts3			4930578M01Rik
					Adamtsl4			A930024N18Rik
					Agrp			A930028C08Rik
					Als2			Cdc34-ps
					Apex2			Gm12913
					BC027072			Gm13399
					BC096441			Gm15478
					C2cd2l			Gm16262
					Catsper4			Gm16338
					Ccdc61			Gm5859
					Ccdc72			Hbb-b2
					Ccna2			mmu-mir-689-2
					Cplx4			Snhg4
					Crb1
					Crocc
					D630045J12Rik
					Dgke
					Dhdh
					Dnahc9
					E330020D12Rik
					Efs
					Egflam
					Emid2
					Epb4.1l5
					Exoc3l
					Fam149a
					Fam89a
					Fkbp5
					Fryl
					G530011O06Rik
					Glmn
					Gramd1b
					Guk1
					Hmgn1
					Impg1
					Iqcg
					Katnal2
					Kcnn1
					Kifc3
					Klhdc8b
					Me1
					Mif4gd
					Mrpl49
					Mrto4
					Ndrg3
					Neil2
					Nudt17
					Pacrg
					Paqr4
					Pgap3
					Plagl2
					Polg2
					Ppef2
					Ppp3cc
					Prkg2
					Psd
					Ptpn21
					Rab43
					Rabepk
					Rgs9
					Rilpl2
					Scarb1
					Scarna2
					Sdc4
					Sgsh
					Slc16a6
					Slc25a22
					Slc38a3
					Stom
					Stx3
					Sv2b
					Tbc1d24
					Ticam1
					Tmbim1
					Tob2
					Top1mt
					Trafd1
					Uckl1
					Vsx1
					Wdr17
					Wdr27
					Wdr60
					Wdr78
					Wdtc1
					Zbtb7b
					Zfp536
					1110018N20Rik
					2610020C07Rik
					2900008C10Rik
					2900052L18Rik
					5530401A14Rik
					9130020K20Rik
					A330094K24Rik
					B130055M24Rik
					C030048H21Rik
					Gm11261
					Gm12394
					Gm13027
					Gm13029
					Gm13301
					Gm13830
					Gm14268
					Gm14290
					Gm14505
					Gm15298
					Gm15601
					Gm15828
					Gm15834
					Gm15850
					Gm16067
					Gm16108
					Gm16982
					Gm17167
					Gm17207
					Gm17414
					Gm17549
					Gm17684
					Gm5466
					Gm5633
					Gm9392
					Gm9918
					Mob3c
					Raxos1
					SCARNA17

## Sheet: GOAnalyses
Table S3B
Go Analyses of all subsets of Figure 6A
	p-value	GO ID	GO Category Name	Overlap with GO Category
Group 1 Rod Enriched
	1.24e-09	GO:0007601	visual perception	CNGA1,GNAT1,GUCA1B,GUCY2F,PDE6A,PDE6G,RCVRN,RDH12,RHO
	4.46e-08	GO:0007602	phototransduction	CNGA1,CNGB1,GNAT1,GUCA1B,RCVRN,RHO
	0.000127	GO:0001750	photoreceptor outer segment	CNGA1,CNGB1,GNAT1,GUCA1B,RHO
	0.00261	GO:0006813	potassium ion transport	CNGA1,CNGB1,KCNJ14,KCNV2,SCN4A,SLC24A1
	0.0059	GO:0030553	cGMP binding	CNGA1,CNGB1,PDE6G
	0.00771	GO:0015079	potassium ion transmembrane transporter activity	CNGA1,CNGB1,KCNJ14,KCNV2,SLC24A1
	0.011	GO:0022843	voltage-gated cation channel activity	CNGA1,CNGB1,KCNJ14,KCNV2,SCN4A
	0.0183	GO:0071805	potassium ion transmembrane transport	CNGA1,CNGB1,KCNJ14,KCNV2,SLC24A1
Group 1 Cone Enriched
	4.46e-10	GO:0007601	visual perception	ARR3,CNGA3,GNAT2,OPN1MW,OPN1SW,PDE6C,PDE6H
	1.31e-08	GO:0007602	phototransduction	CNGA3,GNAT2,OPN1MW,OPN1SW,PDE6C
	2.74e-07	GO:0001750	photoreceptor outer segment	ARR3,CNGA3,GNAT2,OPN1MW,OPN1SW
	6.14e-05	GO:0009881	photoreceptor activity	GNAT2,OPN1MW,OPN1SW
	0.000102	GO:0046549	retinal cone cell development	CNGA3,GNAT2,PDE6C
	0.000156	GO:0030553	cGMP binding	CNGA3,PDE6C,PDE6H
	0.000188	GO:0003008	system process	ARR3,CNGA3,GNAT2,IGJ,KCNE2,MYLK,OPN1MW,OPN1SW,PDE6C,PDE6H
	0.0301	GO:0018298	protein-chromophore linkage	OPN1MW,OPN1SW
	0.0427	GO:0047555	3',5'-cyclic-GMP phosphodiesterase activity	PDE6C,PDE6H
Group 1 NS
	7.2e-08	GO:0007601	visual perception	GM11744,GRK1,NXNL2,RDH8,ATP8A2,GUCA1A,GUCY2E,MYO7A,TULP1
	1.01e-07	GO:0009583	detection of light stimulus	GRK1,RS1,AIPL1,ATP8A2,GUCA1A,TULP1,BC016201
	6.25e-05	GO:0031513	nonmotile primary cilium	ANO2,FAM161A,GRK1,GUCA1A,MYO7A,TULP1,BC016201
	0.0119	GO:0001895	retina homeostasis	NXNL2,AIPL1,TULP1,BC016201
	0.0304	GO:0042995	cell projection	ANO2,DRD4,ELFN1,EPS8L1,FAM161A,GRK1,IGSF9,PSD2,SPP1,ATP8A2,CLN3,GUCA1A,MYO7A,NRTN,TULP1,BC016201
Group 2 Rod Enriched
	1.43e-06	GO:0001750	photoreceptor outer segment	GNB1,GNGT1,PDC,PDE6B,PRPH2,RGS9BP,ROM1
	0.000226	GO:0007601	visual perception	ABCA4,GPR98,PDC,PDE6B,PRPH2,RGS9BP,ROM1
	0.00742	GO:0031253	cell projection membrane	ARL13B,B4GALT1,GNB1,GPR98,KCNB1,ROM1,SYNE2
	0.033	GO:0009583	detection of light stimulus	GNB1,GNGT1,PDE6B,RGS9BP
	0.0475	GO:0008092	cytoskeletal protein binding	AKAP1,B4GALT1,CCDC64,GNB1,GPR98,KIF24,NDRG1,PACSIN2,SNTA1,SNTB2,SYNE2
Group 2 Cone Enriched
	0.0187	GO:0003057	regulation of the force of heart contraction by chemical signal	ADRB2,NOS3
Group 2 NS
	0.0015	GO:0007601	visual perception	CACNA1F,CACNA2D4,RP1L1,RPGRIP1,SAG,BC027072,PPEF2,RGS9,VSX1
	2.34e-09	GO:0005929	cilium	BBS12,BBS5,CACNA1F,CEP250,DCDC2A,DNAIC2,ENO4,GNB5,MNS1,MYRIP,NPHP4,RP1L1,RPGRIP1,SAG,TTLL3,BC027072,CATSPER4,CROCC,DNAHC9,PACRG,RGS9,RILPL2,WDR60
	0.0398	GO:0044300	cerebellar mossy fiber	BIN1,DLG4,SLC17A7
Group 3 Rod Enriched
	* No Results
Group 3 Cone Enriched
	0.0297	GO:0016899	oxidoreductase activity, acting on the CH-OH group of donors, oxygen as acceptor	ALDH3A2,GULO
Group 3 NS
	0.000573	GO:0005488	binding	ADAMTS19,AIM2,AKAP5,ATP2B3,BDNF,BMP6,CACNA1S,CAR12,CDH20,CLIC6,COL1A1,EFCAB1,GABRR3,GPNMB,HIST2H3C1,KCNK3,LONRF3,LPL,MET,MLPH,MLXIP,PCK2,PGM2L1,QPCT,RASA4,RBM24,RNF19B,SEMA6D,SLC41A3,SLIT3,SRPK3,SSPO,STAC3,STX4A,TMLHE,TTL,TXNIP,WNT9A,ABCD2,AMOT,APOE,BMP4,DCT,DDHD2,FAT3,FBN1,FGFR2,HBB-B1,IGFBP3,IGFBP5,IQGAP2,KCNJ6,KSR1,LIN28A,LXN,MAFA,MAST4,MVP,MYOF,NCSTN,NR1H4,OTX1,PDE7B,PER3,POU3F2,PPM1K,PTGIS,S…
	0.000814	GO:0031982	vesicle	ATP2B3,BDNF,BMP6,CLIC6,COL1A1,GPNMB,HIST2H3C1,LPL,MLPH,PCK2,PMEL,QPCT,STX4A,TAC2,WNT9A,AMOT,APOE,BMP4,DCT,FBN1,FGFR2,GSTT2,HBB-B1,IGFBP3,IQGAP2,ISLR,LXN,MVP,MYOF,NCSTN,SNCA,SRGAP2,THBS4,TTN,TUBA4A,HBB-B2
	0.00129	GO:0045595	regulation of cell differentiation	AKAP5,BDNF,BMP6,COL1A1,LPL,MET,RBM24,TTL,WNT9A,APOE,BMP4,DCT,FAT3,FGFR2,IGFBP3,IGFBP5,LIN28A,POU3F2,SEMA3F,SHB,SRGAP2,HBB-B2
	0.0042	GO:0021869	forebrain ventricular zone progenitor cell division	DCT,FGFR2,POU3F2
	0.0047	GO:0008201	heparin binding	GPNMB,LPL,APOE,BMP4,FGFR2,LXN,THBS4
	0.00531	GO:0060284	regulation of cell development	AKAP5,BDNF,BMP6,COL1A1,MET,TTL,APOE,BMP4,DCT,FAT3,LIN28A,POU3F2,SEMA3F,SHB,SRGAP2
	0.00596	GO:0048583	regulation of response to stimulus	AIM2,AKAP5,BDNF,BMP6,COL1A1,MET,RASA4,SLIT3,STX4A,WNT9A,AMOT,APOE,BMP4,CALCRL,DUSP1,FBN1,FGFR2,HBB-B1,IGFBP3,IGFBP5,IQGAP2,KSR1,MYOF,PER3,PTGIS,SEMA3F,SHB,SNCA,SRGAP2,THBS4,TLE1
	0.0117	GO:0050767	regulation of neurogenesis	AKAP5,BDNF,BMP6,MET,TTL,APOE,BMP4,DCT,FAT3,LIN28A,POU3F2,SEMA3F,SRGAP2
	0.0119	GO:0005576	extracellular region	ADAMTS19,BDNF,BMP6,CLIC6,COL1A1,HIST2H3C1,LPL,MET,MLPH,PCK2,PMEL,QPCT,SLIT3,SSPO,STX4A,TAC2,WNT9A,APOE,BMP4,FBN1,FGFR2,GSTT2,HBB-B1,IGFBP3,IGFBP5,IQGAP2,ISLR,LXN,MVP,MYOF,NCSTN,PTGIS,SEMA3F,SNCA,THBS4,TTN,TUBA4A,HBB-B2
	0.0132	GO:0050790	regulation of catalytic activity	AIM2,AKAP5,MET,RASA4,STX4A,TMLHE,TXNIP,WNT9A,AMOT,APOE,BMP4,DUSP1,FGFR2,IGFBP3,IQGAP2,LXN,MVP,NCSTN,SHB,SNCA,SRGAP2,TTN
	0.0148	GO:0040011	locomotion	BDNF,COL1A1,MET,SEMA6D,SLIT3,STX4A,AMOT,APOE,BMP4,FAT3,IGFBP3,IGFBP5,POU3F2,SATB2,SEMA3F,SNCA,SRGAP2,THBS4,TTN
	0.0224	GO:0008152	metabolic process	ADAMTS19,AIM2,AKAP5,BDNF,BMP6,CAR12,COL1A1,HIST2H3C1,KY,LONRF3,LPL,MACROD1,MET,MLXIP,PCK2,PGM2L1,PMEL,PNPLA7,QPCT,RASA4,RBM24,SLIT3,SRPK3,STX4A,TMLHE,TTL,TXNIP,WNT9A,ABCD2,AMOT,APOE,BMP4,CALCRL,DCT,DDHD2,DUSP1,FBN1,FGFR2,GSTT2,HBB-B1,IGFBP3,IGFBP5,IQGAP2,KCNJ6,KSR1,LIN28A,LXN,MAFA,MAST4,MVP,NCSTN,NR1H4,OTX1,PDE7B,PER3,POU3F2,PPM1K,PTGIS,SATB2,SHB,SNCA,SRGAP2,THBS4,TLE1,TTLL11,TTN,TUBA4A,CDC34-PS
	0.0227	GO:0048812	neuron projection morphogenesis	AKAP5,BDNF,MET,SLIT3,TTL,APOE,FGFR2,POU3F2,SEMA3F,SRGAP2,THBS4
	0.0269	GO:0014812	muscle cell migration	MET,SEMA6D,IGFBP3,IGFBP5,THBS4
	0.0402	GO:0023051	regulation of signaling	AKAP5,BDNF,BMP6,COL1A1,MET,PCK2,RASA4,SLIT3,STX4A,WNT9A,AMOT,APOE,BMP4,DUSP1,FBN1,FGFR2,IGFBP3,IGFBP5,IQGAP2,KSR1,MVP,MYOF,PTGIS,SHB,SNCA,SRGAP2,TLE1
	0.048	GO:0031722	hemoglobin beta binding	HBB-B1,HBB-B2
Group 6 Rod Enriched
	0.000783	GO:0098645	collagen network	COL4A3,COL4A4
	0.000783	GO:0005587	collagen type IV trimer	COL4A3,COL4A4
	0.000783	GO:0098642	network-forming collagen trimer	COL4A3,COL4A4
	0.00188	GO:0032836	glomerular basement membrane development	COL4A3,COL4A4
	0.0346	GO:0005201	extracellular matrix structural constituent	COL4A3,COL4A4
Group 6 Cone Enriched
	0.0398	GO:0007601	visual perception	CNGB3,MFRP,RGR,RPE65
Group 6 NS
	0.00108	GO:0005215	transporter activity	ATP4A,GABRR2,SLC27A2,SLC7A2,ABCA1,ABCA8A,AQP4,ATP13A4,CHRNA3,FOLR1,KCNG1,KCNG4,KCNIP2,PTGDS,SCN7A,SLC17A8,SLCO1A4
	0.0168	GO:0006811	ion transport	ATP4A,GABRR2,SLC27A2,SLC7A2,ABCA1,ANXA1,AQP4,ATP13A4,CHRNA3,CRHBP,FOLR1,KCNG1,KCNG4,KCNIP2,SCN7A,SLC17A8,SLCO1A4
	0.0292	GO:0097386	glial cell projection	GLUL,EZR,SCN7A
