# Supplementary material for: Graded gene expression changes determine phenotype severity in mouse models of CRX-associated retinopathies
Source: Genome Biol. 2015 Sep 1;16(1):171. doi: 10.1186/s13059-015-0732-z (PMC4556057; doi:10.1186/s13059-015-0732-z)
Supplement: Additional file 11: Table S4. — Compiled ordered lists of heatmap data presented in the manuscript. (XLSX 148 kb) [file 13059_2015_732_MOESM11_ESM.xlsx]

## Sheet: Figure_4A
#Order of heatmap in Figure 4A
Gene_ID	Order	Cell_Type
Pde6b	1	rod
Nr2e3	2	rod
Cnga1	3	rod
Guca1b	4	rod
Faim	5	rod
Pde6a	6	rod
Gnb1	7	rod
Fscn2	8	rod
Reep6	9	rod
Nxnl1	10	rod
Pde6h	11	cone
Opn1sw	12	cone
Opn1mw	13	cone
Gnat2	14	cone
Arr3	15	cone
Fabp7	16	cone
Pde6c	17	cone
Olfr1372-ps1	18	cone
Clca3	19	cone
Gulo	20	cone
Ddo	21	horizontal
Lhx1	22	horizontal
Onecut1	23	horizontal
Ndrg1	24	horizontal
Tpm3	25	horizontal
Angpt2	26	horizontal
Nebl	27	horizontal
Prkg2	28	horizontal
Calb1	29	horizontal
Bsnd	30	horizontal
Tceal6	31	bipolar
Sebox	32	bipolar
Slitrk3	33	bipolar
Adamts5	34	bipolar
Car8	35	bipolar
Tgfb2	36	bipolar
Gnao1	37	bipolar
Vstm2b	38	bipolar
Prkca	39	bipolar
Zswim5	40	bipolar
Eef1e1	41	amacrine
Sstr2	42	amacrine
Cbln1	43	amacrine
Stc1	44	amacrine
Ntrk1	45	amacrine
Gjc1	46	amacrine
C1ql1	47	amacrine
Dtnbp1	48	amacrine
Habp4	49	amacrine
Cbln2	50	amacrine
Cldn5	51	ganglion
Ttr	52	ganglion
Ramp2	53	ganglion
Rgr	54	ganglion
Id3	55	ganglion
Ctla2a	56	ganglion
Ly6c1	57	ganglion
Hes1	58	ganglion
Pltp	59	ganglion
Rbp1	60	ganglion

## Sheet: Figure_4B
#Order of heatmap in Figure 4B
Gene_ID	Order
Rho	1
Opn1sw	2
Opn1mw	3
Gnat1	4
Gnb1	5
Gngt1	6
Gnb3	7
Gnat2	8
Gngt2	9
Pde6a	10
Pde6b	11
Pde6g	12
Pde6c	13
Pde6h	14
Cngb1	15
Cnga1	16
Cnga3	17
Cngb3	18
Arr3	19
Sag	20
Rcvrn	21
Guca1b	22
Guca1a	23

## Sheet: Figure_5
#Order of Heatmap in Figure 5
Gene_ID	Order	Group_Designation
Cryba4	1	8
Crygs	2	8
Cryba2	3	8
Cryba1	4	8
Crybb2	5	8
Crybb1	6	8
Crygb	7	8
Crybb3	8	8
Cryaa	9	8
Cryab	10	8
Col16a1	11	7
Krt73	12	7
Peg10	13	6
Dach1	14	6
Hist3h2ba	15	6
Tmem28	16	6
Gpc4	17	6
Golim4	18	6
BC067074	19	6
Hey1	20	6
Elovl7	21	6
Col4a5	22	6
Rorc	23	6
Lrtm2	24	6
Six6	25	6
Chgb	26	6
Crhbp	27	6
Fbln1	28	6
Rgag4	29	6
Pnmal2	30	6
Tfap4	31	6
Chrna3	32	6
Gm9581	33	6
Crybg3	34	6
Mina	35	6
Ezr	36	6
Abca1	37	6
Xk	38	6
Ebpl	39	6
Dusp26	40	6
Gm10742	41	6
Glb1l2	42	6
Map3k15	43	6
H6pd	44	6
Dennd3	45	6
Flot2	46	6
Rab3il1	47	6
Gzmm	48	6
Jph1	49	6
Cdkn1a	50	6
Mbp	51	6
E130308A19Rik	52	6
Rreb1	53	6
Chrnb4	54	6
Cngb3	55	6
Fam46c	56	6
Col4a4	57	6
Gm17236	58	6
Tmem181b-ps	59	6
Gm20546	60	6
Perp	61	6
Cpxm2	62	6
Mfrp	63	6
Ptgds	64	6
Cfh	65	6
Sema3c	66	6
Cdh3	67	6
Chi3l1	68	6
Dynlt1b	69	6
Rpe65	70	6
Col4a6	71	6
Eya1	72	6
Bambi	73	6
Galnt14	74	6
Ppp1r14a	75	6
Col8a2	76	6
AA623943	77	6
Tmem92	78	6
Gm11546	79	6
2010001M09Rik	80	6
Gm16055	81	6
Hist3h2a	82	6
Agpat9	83	6
Gm11545	84	6
Dnahc2	85	6
Fbxl21	86	6
Dbp	87	6
Timp3	88	6
Cpeb1	89	6
Plk5	90	6
Glul	91	6
Prex2	92	6
Hist1h2bc	93	6
Hmcn2	94	6
Gstt1	95	6
Kcnip2	96	6
Slc17a8	97	6
Hlf	98	6
Abca8a	99	6
Wfdc1	100	6
Folr1	101	6
Gabrr2	102	6
Kcng4	103	6
Aqp4	104	6
Il33	105	6
Slco1a4	106	6
Fmod	107	6
Optc	108	6
Pdyn	109	6
Ltbp2	110	6
Scn7a	111	6
Slc7a2	112	6
Aldh1a7	113	6
Anxa1	114	6
Sgpp2	115	6
Smpdl3a	116	6
Cpne7	117	6
Kank2	118	6
Fabp7	119	6
Cltb	120	6
Samd7	121	6
Ttr	122	6
Col8a1	123	6
Rgr	124	6
Klhl1	125	6
Neat1	126	6
Gje1	127	6
Atp13a4	128	6
Pdzrn4	129	6
Rgnef	130	6
Irf5	131	6
Col4a3	132	6
Kcng1	133	6
Klhl33	134	6
A930018M24Rik	135	6
Myocd	136	6
Cyp26b1	137	6
Insm2	138	6
Rxrg	139	6
Serping1	140	6
A930009A15Rik	141	6
Mrc2	142	6
Nhlh1	143	6
Wfikkn2	144	6
Cyyr1	145	6
Slc27a2	146	6
Atp4a	147	6
Klf10	148	5
Itga3	149	5
Foxred2	150	5
4930473A06Rik	151	5
A930016O22Rik	152	5
Apobec2	153	5
Shisa2	154	5
Alpk2	155	5
Ripk4	156	5
Ttyh2	157	5
Marveld2	158	5
Kif19a	159	5
Bach2	160	5
Rgs22	161	5
Ckm	162	5
Akr1b8	163	5
Gm13384	164	5
Gm16197	165	5
Gm1614	166	5
5430407P10Rik	167	5
Slc6a2	168	5
Gm12802	169	5
Igfbp7	170	5
Dock5	171	5
Gsn	172	5
Col4a2	173	5
Hspg2	174	5
Col4a1	175	5
Ppl	176	5
Htra3	177	5
Vit	178	5
Sfrp1	179	5
Ogn	180	5
Fabp5	181	5
Nid1	182	5
Cd24a	183	5
Obox6	184	5
Olfr1372-ps1	185	4
A930006I01Rik	186	4
Aqp1	187	4
Slc17a4	188	4
Slc17a3	189	4
Selenbp1	190	4
Gm11961	191	4
Gm15983	192	4
Gm7616	193	4
Myh11	194	4
3010001F23Rik	195	4
Dock8	196	4
Tex28	197	4
E230008N13Rik	198	4
Gm15513	199	4
AA413626	200	4
Gm17231	201	4
Gm15898	202	4
Capn11	203	4
Rtn4rl2	204	4
5430419D17Rik	205	4
Tnnt1	206	4
Tpo	207	4
Irf7	208	4
Arg2	209	4
Klhl3	210	4
Traf3ip3	211	4
Cyp4f41-ps	212	4
Plekhg4	213	4
Mef2c	214	4
Plcd3	215	4
Trip10	216	4
Gpsm2	217	4
Thoc5	218	4
Lrrc4	219	3
Tle1	220	3
Ksr1	221	3
Ahcyl2	222	3
Ppm1k	223	3
Shb	224	3
Tmem229a	225	3
Igfbp5	226	3
Nab1	227	3
Abcd2	228	3
Lpl	229	3
4930578M01Rik	230	3
Mafa	231	3
Lrrc38	232	3
BC049635	233	3
Sel1l3	234	3
Thbs4	235	3
Paqr3	236	3
Rab27b	237	3
Rnf19b	238	3
Lgr5	239	3
Tmem200a	240	3
Satb2	241	3
Ttl	242	3
C230004F18Rik	243	3
Fgfr2	244	3
Atp2b3	245	3
1810041L15Rik	246	3
Sspo	247	3
Sema3f	248	3
Rgl3	249	3
Pck2	250	3
Amot	251	3
Bdnf	252	3
Pgm2l1	253	3
Kdelc2	254	3
Gm5859	255	3
Slit3	256	3
Cdc34-ps	257	3
Pou3f2	258	3
Ptgis	259	3
Bmp6	260	3
4930403N07Rik	261	3
Gstt2	262	3
Calcrl	263	3
Srgap2	264	3
Ccdc60	265	3
Efcab1	266	3
Nr1h4	267	3
Syde2	268	3
4930578G10Rik	269	3
A930024N18Rik	270	3
Gm15478	271	3
Islr	272	3
Stac3	273	3
Gm5148	274	3
Wwc1	275	3
Macrod1	276	3
Abhd3	277	3
Cacna1h	278	3
Ccnjl	279	3
Stx4a	280	3
Plec	281	3
Hist2h3c1	282	3
Ttn	283	3
Hist2h4	284	3
Faah	285	3
Fat3	286	3
Otx1	287	3
Snhg4	288	3
Bmp4	289	3
Sema6d	290	3
Mlxip	291	3
Dst	292	3
Pde7b	293	3
Igsf21	294	3
Rasa4	295	3
Kcnk3	296	3
Car12	297	3
Foxo6	298	3
Fbn1	299	3
Per3	300	3
Ncstn	301	3
Iqgap2	302	3
Lonrf3	303	3
Tlcd1	304	3
4930447C04Rik	305	3
Apoe	306	3
Ddhd2	307	3
Gabrr3	308	3
Tuba4a	309	3
Mvp	310	3
Camk2b	311	3
Myof	312	3
Aldh3a2	313	3
Rell1	314	3
Rbm24	315	3
Maf	316	3
Tmem108	317	3
Snca	318	3
Akap5	319	3
Aim2	320	3
Clic6	321	3
Col1a1	322	3
Qpct	323	3
Wdfy1	324	3
Igfn1	325	3
Lin28a	326	3
Srpk3	327	3
Lxn	328	3
Ccdc63	329	3
Egr1	330	3
Tyrp1	331	3
Pmel	332	3
Gpnmb	333	3
Dct	334	3
Adamts19	335	3
6430562O15Rik	336	3
Igfbp3	337	3
Mlph	338	3
mmu-mir-689-2	339	3
Gm12913	340	3
A930028C08Rik	341	3
Casp7	342	3
Clca3	343	3
4831426I19Rik	344	3
Hspa1b	345	3
Hspa1a	346	3
Diap3	347	3
Vax2os2	348	3
Sntg2	349	3
Tac2	350	3
Faim	351	3
Gm16262	352	3
Cacna1s	353	3
Gas7	354	3
Gm13399	355	3
Tyro3	356	3
Gm16338	357	3
Tmlhe	358	3
Cdh20	359	3
Mast4	360	3
Inppl1	361	3
Kcnj6	362	3
Mcc	363	3
Jam3	364	3
Epha8	365	3
Ky	366	3
Ece1	367	3
Met	368	3
Bend5	369	3
Leprel2	370	3
Hbb-b2	371	3
Pnpla7	372	3
Ttll11	373	3
Hbb-b1	374	3
Gulo	375	3
Adrb1	376	3
Dusp1	377	3
Wnt9a	378	3
Spsb1	379	3
Ccdc136	380	3
Moxd1	381	3
Dusp23	382	3
Txnip	383	3
Slc41a3	384	3
Gngt2	385	3
Dnahc9	386	2
Lrp4	387	2
Col17a1	388	2
Fkbp5	389	2
2210012G02Rik	390	2
Gm17167	391	2
Gm12394	392	2
Gm13301	393	2
Mob3c	394	2
1110020G09Rik	395	2
Dnaic2	396	2
Myrip	397	2
Rabepk	398	2
Gm15834	399	2
Mns1	400	2
Ptpn21	401	2
Kif24	402	2
Arid3c	403	2
Mknk1	404	2
B130055M24Rik	405	2
Katnal2	406	2
Bbs12	407	2
Gm15850	408	2
1700030J22Rik	409	2
Abca4	410	2
9130020K20Rik	411	2
5530401A14Rik	412	2
Gm15828	413	2
2810417H13Rik	414	2
Gm16108	415	2
Gm13830	416	2
Gm16067	417	2
Gm17549	418	2
Agrp	419	2
Tmem26	420	2
Reep6	421	2
Myo15b	422	2
Gm17207	423	2
Rerg	424	2
1110007C09Rik	425	2
Bcar3	426	2
C030048H21Rik	427	2
4932418E24Rik	428	2
A330094K24Rik	429	2
1700003M02Rik	430	2
Pde6b	431	2
Impg1	432	2
Cplx4	433	2
Rp1l1	434	2
Tdrd7	435	2
Pias3	436	2
Ppef2	437	2
Fam149a	438	2
Prph2	439	2
Kcnb1	440	2
Gm14290	441	2
Lrit2	442	2
Scarb1	443	2
Ubxn11	444	2
1810009A15Rik	445	2
BC096441	446	2
Arhgap10	447	2
Ankrd33	448	2
Crb1	449	2
Gm14505	450	2
Rpgrip1	451	2
Svil	452	2
Ttll3	453	2
Exoc3l	454	2
G530011O06Rik	455	2
Gm5633	456	2
6330512M04Rik	457	2
Ccdc61	458	2
Trim36	459	2
Kank1	460	2
Icmt	461	2
Bbs5	462	2
Snta1	463	2
Prr14	464	2
Grtp1	465	2
Dcdc2a	466	2
Pfkfb2	467	2
Wdr60	468	2
Rab43	469	2
Iqcg	470	2
Glt28d2	471	2
Fam160a1	472	2
Adamts3	473	2
Ccna2	474	2
Me1	475	2
Ptp4a3	476	2
Bbs7	477	2
Slc16a6	478	2
Sv2b	479	2
Gulp1	480	2
Ubtd1	481	2
Nr6a1	482	2
Cckbr	483	2
1110018N20Rik	484	2
Mboat1	485	2
Mlf1	486	2
Arhgef26	487	2
Adrb2	488	2
Dusp14	489	2
Slco4a1	490	2
Jam2	491	2
Plxna2	492	2
Mrto4	493	2
Ppargc1b	494	2
Plekhh2	495	2
Rapgef5	496	2
2610020C07Rik	497	2
Dhdh	498	2
Trib1	499	2
2900008C10Rik	500	2
Heg1	501	2
Pih1d2	502	2
Pitpnm3	503	2
Fance	504	2
Impg2	505	2
B4galt1	506	2
Wdr78	507	2
Iqcd	508	2
Rad54b	509	2
AI118078	510	2
Galnt7	511	2
Stom	512	2
Gnb5	513	2
Fam107b	514	2
Rdm1	515	2
Arl13b	516	2
Adcy1	517	2
Kif9	518	2
Gm14268	519	2
Fgfr3	520	2
Ccdc126	521	2
Dhrs3	522	2
Slc17a7	523	2
Wdr17	524	2
Sag	525	2
Fam57b	526	2
Egflam	527	2
BC033916	528	2
Klhl18	529	2
Acadvl	530	2
Tub	531	2
Gm9918	532	2
Lyar	533	2
Rxra	534	2
Trafd1	535	2
Paqr4	536	2
Pacsin2	537	2
Abcg4	538	2
Agpat3	539	2
1700003E16Rik	540	2
Slc31a2	541	2
Tbc1d2	542	2
Prkg2	543	2
8430427H17Rik	544	2
D630045J12Rik	545	2
Gm17414	546	2
Mrpl49	547	2
Tob2	548	2
Asrgl1	549	2
Als2	550	2
Vsx1	551	2
Zfp536	552	2
Nphp4	553	2
Fam132a	554	2
Ppard	555	2
Ticam1	556	2
2900052L18Rik	557	2
Gpsm1	558	2
Akap1	559	2
Unc13b	560	2
Pacrg	561	2
Cacna1f	562	2
Stx3	563	2
Ppp3cc	564	2
Frmpd1	565	2
Sirt2	566	2
Sdc4	567	2
Acsl6	568	2
Klhdc8b	569	2
Fam188b	570	2
Gpx4	571	2
Hspb6	572	2
Hmgn1	573	2
Polg2	574	2
Taok3	575	2
Scarna2	576	2
Sema7a	577	2
Homer3	578	2
Gm16982	579	2
Lmo1	580	2
Rhobtb1	581	2
Wdr89	582	2
Gngt1	583	2
Rgs9bp	584	2
Cep164	585	2
Chst3	586	2
Pdia5	587	2
Ptpru	588	2
Nos3	589	2
Gpr98	590	2
Gm17684	591	2
Emid2	592	2
Hcrtr1	593	2
Nudt17	594	2
Tmem86a	595	2
Mid1	596	2
3110035E14Rik	597	2
Cbx2	598	2
Ndufa4l2	599	2
Prr7	600	2
Efs	601	2
Catsper4	602	2
Cacna2d4	603	2
Zbtb7b	604	2
Ccdc64	605	2
Gm15298	606	2
Stk40	607	2
Bin1	608	2
Pcbp4	609	2
Wdtc1	610	2
Fam89a	611	2
Cyb5r1	612	2
Camk1d	613	2
Plekhb1	614	2
Ndrg1	615	2
Pip4k2c	616	2
Fam64a	617	2
Nt5e	618	2
Rgs9	619	2
C2cd2l	620	2
Slc26a2	621	2
Crxos1	622	2
Gnb1	623	2
Glmn	624	2
Gm11261	625	2
E330020D12Rik	626	2
BC027072	627	2
Rbp3	628	2
Raxos1	629	2
Slc25a22	630	2
Pitpnm1	631	2
Rom1	632	2
Dgke	633	2
Pdc	634	2
Mif4gd	635	2
Nfasc	636	2
Gramd1b	637	2
Ccdc72	638	2
Ndrg3	639	2
2013-03-01	640	2
Slc38a3	641	2
Eno4	642	2
Lactbl1	643	2
4632415K11Rik	644	2
Gm5466	645	2
Nr4a1	646	2
Pgap3	647	2
Zfpm1	648	2
Asap3	649	2
Tuft1	650	2
Phyhd1	651	2
Wdr31	652	2
Cep250	653	2
SCARNA17	654	2
Kifc3	655	2
Slc9a5	656	2
Egf	657	2
9530082P21Rik	658	2
Dusp5	659	2
Gm15601	660	2
Prdm9	661	2
Top1mt	662	2
Nlrx1	663	2
Syne2	664	2
Lhfpl3	665	2
Sgsh	666	2
Ccdc107	667	2
Spg7	668	2
Tmem136	669	2
Rilpl2	670	2
Tmbim1	671	2
Cish	672	2
Ttc25	673	2
Plekhf2	674	2
9630033F20Rik	675	2
Crocc	676	2
Gdpd5	677	2
A3galt2	678	2
Plagl2	679	2
Kcnn1	680	2
Dlg4	681	2
Tbc1d24	682	2
Slc25a10	683	2
D430042O09Rik	684	2
Herc3	685	2
Wdr27	686	2
Slc29a2	687	2
Abhd14a	688	2
Fryl	689	2
Ssu72	690	2
Accn3	691	2
Neil2	692	2
Guk1	693	2
Kpna2	694	2
Uckl1	695	2
St3gal1	696	2
Epb4.1l5	697	2
Cdk2ap2	698	2
Psd	699	2
Slc26a11	700	2
2010015L04Rik	701	2
Gm9392	702	2
Adamtsl4	703	2
Apex2	704	2
Ankrd35	705	2
Rabgef1	706	2
Gm13027	707	2
Sntb2	708	2
Fbxo36	709	2
Gm13029	710	2
Lrrc46	711	2
Pax7	712	1
Rho	713	1
Rcvrn	714	1
2610034M16Rik	715	1
Rdh8	716	1
Cnga1	717	1
Cngb1	718	1
BC016201	719	1
Col5a3	720	1
Gm7546	721	1
Pde6a	722	1
Slc24a1	723	1
Gucy2f	724	1
Rdh12	725	1
Gucy2e	726	1
Pde6g	727	1
Mpp4	728	1
Ano2	729	1
Opn1mw	730	1
Gm626	731	1
Susd3	732	1
Arr3	733	1
AI847159	734	1
Pde6h	735	1
Fscn2	736	1
Glp2r	737	1
Cnga3	738	1
Gpr152	739	1
Cabp4	740	1
Fabp12	741	1
Zan	742	1
Alpl	743	1
Guca1b	744	1
Gnat1	745	1
Psd2	746	1
Rgs20	747	1
Ier3	748	1
Lrrc2	749	1
Mc1r	750	1
Tnfrsf8	751	1
Ppara	752	1
Gm15857	753	1
Wdr66	754	1
Gckr	755	1
Dhh	756	1
Opn1sw	757	1
Ccdc113	758	1
Il9r	759	1
Kcne2	760	1
Ramp3	761	1
Gnat2	762	1
Zfyve28	763	1
Krt18	764	1
Gm16862	765	1
Drd4	766	1
Kcnj14	767	1
Vtn	768	1
Gramd2	769	1
Plekhg3	770	1
Igsf9	771	1
Igj	772	1
Otop3	773	1
Elfn1	774	1
Rtbdn	775	1
Nxnl2	776	1
Kcnv2	777	1
Rs1	778	1
Tulp1	779	1
Grk1	780	1
Eps8l1	781	1
Pde6c	782	1
Osbp2	783	1
Lrit1	784	1
Aipl1	785	1
Llgl2	786	1
Mdm1	787	1
Atp8a2	788	1
Fam161a	789	1
Gm11342	790	1
Rnf207	791	1
Ttc21a	792	1
Ppm1n	793	1
Fzd10	794	1
Gm15587	795	1
Gm16119	796	1
Gm11744	797	1
Guca1a	798	1
Pla2r1	799	1
Ppap2c	800	1
Esrrb	801	1
Nxnl1	802	1
Spp1	803	1
Loxl4	804	1
Dnm3os	805	1
Gm17327	806	1
4921511H03Rik	807	1
4933413L06Rik	808	1
Wisp1	809	1
Scn4a	810	1
Tnfsf13	811	1
Sec14l2	812	1
Nrtn	813	1
Lmod1	814	1
Tnfaip3	815	1
Jag1	816	1
Plch2	817	1
1190005I06Rik	818	1
Hk2	819	1
Spata1	820	1
Vax2os1	821	1
Slc25a35	822	1
A930033H14Rik	823	1
Hcls1	824	1
Mylk	825	1
Ccdc24	826	1
Airn	827	1
Zdhhc12	828	1
Myo7a	829	1
Prr11	830	1
Tnip2	831	1
Atp7b	832	1
Nrm	833	1
Scube3	834	1
Cln3	835	1
Peli3	836	1
Tspan10	837	1
5330413P13Rik	838	1
Padi2	839	1
Cpm	840	1
Kifc1	841	1
Heatr5a	842	1
2010012P19Rik	843	1
Ckmt1	844	1
Cabp2	845	1
Pnpla3	846	1
Gm15676	847	1

## Sheet: Figure_6B
#Order of heatmap in Figure 6A
Gene_ID	Order
Cryaa	1
Zan	2
Cnga1	3
Rho	4
Rcvrn	5
Mc1r	6
Tnfrsf8	7
Lrrc2	8
Dhh	9
Alpl	10
Guca1b	11
Ppara	12
Gnat1	13
Rnf207	14
Kcnv2	15
Pla2r1	16
Ppap2c	17
Esrrb	18
Nxnl1	19
Susd3	20
Fscn2	21
Gpr152	22
Cngb1	23
Pde6a	24
2610034M16Rik	25
Slc24a1	26
Pde6g	27
Gucy2f	28
Rdh12	29
Ebpl	30
Tmem108	31
Glb1l2	32
Rab3il1	33
Samd7	34
Plekha2	35
Hipk3	36
Rrp1b	37
Sft2d2	38
Sgk1	39
Bcl2l11	40
Mpdz	41
Eepd1	42
Col4a4	43
Shisa2	44
5430407P10Rik	45
Lrp4	46
Faah	47
Col4a3	48
Aqp1	49
Selenbp1	50
Gm11961	51
Slc17a4	52
Slc17a3	53
Ramp3	54
Plekhg3	55
Zfyve28	56
Kcnj14	57
Vtn	58
Gramd2	59
Scn4a	60
Sec14l2	61
Cpm	62
Ttc21a	63
Heatr5a	64
Hcls1	65
Tnip2	66
Atp7b	67
Gm7616	68
Klhl3	69
E230008N13Rik	70
Tpo	71
Diap3	72
Vax2os2	73
Sntg2	74
Plekhg4	75
Mef2c	76
Plcd3	77
Trip10	78
Gpsm2	79
Thoc5	80
Prkab1	81
Pla2g7	82
Lrrc27	83
Ext1	84
Ap2a2	85
Crb2	86
Cacnb2	87
Ypel2	88
Pak7	89
Gtf2h1	90
Lmnb1	91
Epb4.1l2	92
AI429214	93
Sh3yl1	94
Marveld3	95
Trpc1	96
Zfp472	97
Mtm1	98
Pkp1	99
Col24a1	100
Grin2d	101
Cst3	102
Eml3	103
Tcp11	104
AA986860	105
4933403G14Rik	106
Lrrn4cl	107
Cmah	108
Eno1	109
Gm5460	110
Med13l	111
Cdan1	112
Haus1	113
Ppp1r1b	114
Ctbs	115
Cdr2	116
Slc25a29	117
2310003H01Rik	118
Galnt10	119
Csda	120
Pcmtd2	121
St8sia1	122
D1Ertd622e	123
Klhl36	124
Crispld2	125
Rhebl1	126
Hmgb2	127
Abca13	128
Sema4c	129
Taf4b	130
Lrrk1	131
Wisp3	132
Lrig1	133
Fhod3	134
Stk35	135
Optn	136
Tyro3	137
Gas7	138
Hspa1b	139
Hspa1a	140
Epas1	141
Stk17b	142
Faim	143
Ttc39c	144
Fndc1	145
Ahrr	146
Pcsk4	147
Tead3	148
Spry2	149
Arl4d	150
Hist1h1c	151
Pisd-ps1	152
Ric8b	153
Gadd45a	154
Nr2e3	155
Fam110a	156
Rasl11a	157
Glt28d2	158
Fam160a1	159
Pdc	160
Rom1	161
Nt5e	162
Slc26a2	163
Bbs7	164
Camk1d	165
Nfasc	166
Gnb1	167
Ndrg1	168
Pip4k2c	169
Fam64a	170
Dusp14	171
Ccdc126	172
Dhrs3	173
Ppargc1b	174
Slco4a1	175
Pitpnm3	176
Fam57b	177
B4galt1	178
Kif24	179
Rhpn1	180
Kirrel	181
5330426P16Rik	182
Dnajc28	183
Muc6	184
Zfp566	185
Brca1	186
Rorb	187
Ctxn1	188
Mafb	189
Zfp36l2	190
Phc2	191
Ccdc64	192
Igf2bp2	193
Fam3c	194
Rp1	195
Usp6nl	196
Nrl	197
Dpf3	198
Stard7	199
Wdr59	200
Bbs9	201
Galnt7	202
4930578N16Rik	203
Ccdc96	204
Slc25a25	205
Adcy1	206
Arl13b	207
Asrgl1	208
1700003E16Rik	209
Cyb5r1	210
Mlf1	211
1110007C09Rik	212
Reep6	213
1700003M02Rik	214
Pde6b	215
Tdrd7	216
1810009A15Rik	217
Kcnb1	218
Prph2	219
Arhgap10	220
Snta1	221
Mknk1	222
Trim36	223
Grtp1	224
Sntb2	225
Rabgef1	226
Pfkfb2	227
1700030J22Rik	228
Abca4	229
Tnfaip3	230
Vax2os1	231
Spata1	232
St3gal1	233
Slc26a11	234
Lrrc46	235
Kpna2	236
Wdr89	237
Gngt1	238
Rgs9bp	239
Klhl18	240
Pacsin2	241
Agpat3	242
Herc3	243
Frmpd1	244
Akap1	245
Taok3	246
Plekhf2	247
Spg7	248
Tmem136	249
Slc9a5	250
Nlrx1	251
Prdm9	252
Syne2	253
Lmo1	254
Pdia5	255
Ptpru	256
Gpr98	257
Sdc3	258
Adipor1	259
Cep164	260
Chst3	261

## Sheet: Figure_6C
#Order of heatmap in Figure 6B
Gene_ID	Order
4930447C04Rik	1
1810013D10Rik	2
Six6	3
Elovl7	4
Wls	5
Thbs1	6
Golim4	7
Cpxm2	8
Lrrc4	9
Ahcyl2	10
Inppl1	11
Nab1	12
Bend5	13
Sel1l3	14
Paqr3	15
Epha8	16
Mina	17
Crybg3	18
Peg10	19
Hist3h2ba	20
Eya1	21
Hist3h2a	22
Agpat9	23
Rreb1	24
Ttr	25
Col8a1	26
Mfrp	27
Col8a2	28
Rgr	29
Rpe65	30
Sema3c	31
Fabp7	32
Cltb	33
Ccdc136	34
Moxd1	35
Dusp23	36
Smpdl3a	37
Rxrg	38
Insm2	39
Ece1	40
Wfikkn2	41
Tyrp1	42
Klhl33	43
A930018M24Rik	44
Myocd	45
Rab27b	46
Slc24a2	47
Pnp	48
Cxx1c	49
Pank1	50
A230083G16Rik	51
Crot	52
Bmp2k	53
Qsox1	54
Crat	55
Foxp4	56
Nrcam	57
Klhdc5	58
Klf3	59
Tmem132b	60
Nfkb1	61
Rgl3	62
Cpne3	63
Svip	64
Tmsb10	65
Slc38a1	66
Btg2	67
Galns	68
Ptpn13	69
Rdh5	70
Leprel2	71
Npepl1	72
Gnb2	73
Frmd6	74
Setbp1	75
Sgce	76
Dolpp1	77
Vcan	78
Tmem176b	79
Ltbr	80
Tmem176a	81
1600021P15Rik	82
Nfkbia	83
Samd1	84
Ccnd2	85
Elovl5	86
Atg16l2	87
Ttc9c	88
Pkd2	89
Tet1	90
Hist2h2be	91
Prdm1	92
Arhgap31	93
Lrrc3	94
Lrat	95
Tmem179b	96
2210408I21Rik	97
C130039O16Rik	98
Trp53	99
Bmp15	100
Vash1	101
Prtg	102
Zdbf2	103
BC060267	104
Galnt13	105
Gja1	106
Rhbdf1	107
Slc6a8	108
Olfm1	109
Zdhhc14	110
Nid2	111
Trhde	112
Col9a3	113
Cerkl	114
Itga4	115
Mrgpre	116
C1qtnf6	117
Lgals3bp	118
Fzd6	119
Camk2b	120
Aldh3a2	121
Maf	122
Adcy2	123
Mgat4b	124
Rnf217	125
Gas2	126
Gmppa	127
Morc4	128
Lhx4	129
Bckdhb	130
H2-K1	131
Mrpl19	132
Pkdcc	133
Map4k5	134
Pcdh20	135
Raver2	136
Cpne6	137
Kcnab1	138
Gm13152	139
Gstm4	140
Aga	141
Spnb1	142
Zbtb16	143
Mertk	144
Pgbd1	145
Osmr	146
2010107G12Rik	147
Krt222	148
Gem	149
Cenpv	150
Acads	151
Atp5s	152
Hopx	153
Gpr157	154
Dll1	155
Kcnc3	156
Plcl1	157
Cadm3	158
Darc	159
Usp46	160
Ctsc	161
Pkia	162
Zdhhc15	163
Rec8	164
Scg3	165
Dfna5	166
Robo4	167
Nhlrc2	168
2810008D09Rik	169
Hlcs	170
Mum1l1	171
Megf9	172
Syngr3	173
Slc8a3	174
Carns1	175
Frmd7	176
Ephx1	177
Gnb3	178
Celf3	179
Zfand3	180
Tspan9	181
Rassf3	182
Higd2a	183
Tmem158	184
Slc16a8	185
St3gal5	186
Stat3	187
Osgep	188
Srl	189
Rph3al	190
4930529M08Rik	191
Tyms	192
Orai1	193
4931406C07Rik	194
Traf3ip2	195
Hif3a	196
Enc1	197
Mtap6	198
Btbd17	199
Nbeal2	200
Celsr1	201
Pard6b	202
Prmt8	203
Mpp6	204
Accn4	205
Kcnh6	206
Dgkd	207
Calu	208
Cdh5	209
Tie1	210
Plekhb2	211
Akap11	212
Srcin1	213
Arl10	214
Bcat1	215
Apbb1	216
Nin	217
Mtap	218
Arhgdib	219
Hrasls	220
Ccdc155	221
Trf	222
C4b	223
Cables1	224
Zfp652	225
2810021B07Rik	226
Tshz3	227
Reep4	228
Hrk	229
Tle3	230
Klhl5	231
Man2a1	232
Pygo1	233
Igsf3	234
1110002B05Rik	235
Lrrc8c	236
Speg	237
Ptprg	238
Hps6	239
Ampd2	240
Spry1	241
Gmds	242
Cyb561	243
Sez6	244
Sh3bp4	245
Tnc	246
Ptprn	247
Parvg	248
Lfng	249
6330416G13Rik	250
Gfap	251
Avpi1	252
Ip6k2	253
Mcam	254
Marcksl1	255
Flna	256
Aplp1	257
Prr5	258
Sdpr	259
Sphkap	260
Clic4	261
Cd97	262
Tcta	263
Fam194a	264
Ndufab1	265
Wipf1	266
Gfer	267
Arhgap27	268
Shank2	269
Erf	270
Glo1	271
Cflar	272
Wscd2	273
Pgs1	274
Prickle2	275
Elfn2	276
Nrarp	277
Clpb	278
Dusp6	279
Cox6b2	280
Mmgt2	281
Dock4	282
BC030307	283
Casp7	284
Clca3	285
Gm4792	286
Smug1	287
Ednrb	288
Abcb4	289
Acvrl1	290
Antxr2	291
Tap2	292
Nphs1	293
Elk3	294
Nab2	295
Mfng	296
Itga10	297
Hsph1	298
Pnma2	299
Podn	300
Inhbb	301
Olfml3	302
Dixdc1	303
Ppm1j	304
Lrp2	305
Pcdh15	306
Igfn1	307
Tmem20	308
Klhl4	309
Slc24a4	310
Hr	311
Lman1l	312
Lrfn2	313
Pygm	314
Cabp5	315
Cckbr	316
Tmem26	317
Arid3c	318
Nr4a1	319
Hcrtr1	320
Rerg	321
Ovca2	322
Tuft1	323
Egf	324
Nos3	325
Wdr31	326
Col17a1	327
2210012G02Rik	328
6330512M04Rik	329
Plekhh2	330
Adrb2	331
Elovl2	332
Osbpl3	333
Riiad1	334
Nr6a1	335
Doc2b	336
Gm514	337
Rasa2	338
Slc1a7	339
2410137F16Rik	340
Zfp488	341
2810055F11Rik	342
Cdk6	343
Dennd2a	344
Notch1	345
Shisa4	346
Sall3	347
Atp10d	348
Fam19a3	349
Plekhb1	350
Crxos1	351
Tbc1d2	352
Txndc5	353
Angpt2	354
Pomt2	355
Fmn1	356
Foxo6	357
Igsf21	358
Mcc	359
Jam3	360
Gulo	361
Rtn4rl1	362
Adrb1	363
St3gal3	364
1810041L15Rik	365
Lgr5	366
Wwc1	367
Ano1	368
Cacna1h	369
Ccnjl	370
Acbd6	371
Xkr7	372
Abhd3	373
Mapk4	374
Plec	375
Parvb	376
Harbi1	377
Gngt2	378
Tex28	379
Rtn4rl2	380
Xk	381
H6pd	382
Cngb3	383
Chrnb4	384
Klf10	385
Egr1	386
Bach2	387
Rgs22	388
Ttyh2	389
Kif19a	390
Nid1	391
Cnga3	392
Pde6h	393
Opn1mw	394
Arr3	395
Gckr	396
Igj	397
Opn1sw	398
Myo15b	399
Pde6c	400
Otop3	401
Fzd10	402
Mylk	403
Pnpla3	404
Gnat2	405
Kcne2	406

## Sheet: Figure_8A
#Order of heatmap in Figure 8A
Gene_ID	Order
Rdh10	1
Rdh11	2
Crabp1	3
Rbp3	4
Rdh12	5
Abca4	6
Rdh8	7

## Sheet: Figure_S4
#Order of heatmap in Figure S4
Gene_ID	Order
Opn4	1
Rgr	2
Rrh	3
Opn3	4
Opn5	5
Gnaq	6
Gna14	7
Gna13	8
Gna12	9
Gna11	10
Plcb4	11
Plcb1	12
Plcb2	13
Plcb3	14
Trpc7	15
Trpc6	16
Trpc3	17
Gucy2d	18
Gucy2f	19
Grk1	20
Dgka	21
Dgkb	22
Dgkd	23
Dgke	24
Dgkg	25
Dgkh	26
Dgki	27
Dgkk	28
Dgkq	29
Dgkz	30
Cds1	31
Cds2	32
Cdipt	33
Inadl	34
Itpr1	35
Itpr2	36
Itpr3	37
Prkcb	38
Prkca	39
Prkcz	40

## Sheet: Figure_S5A
#Order of heatmap in Figure S5A
Gene_ID	Order
Dusp11	1
Pura	2
Ttc14	3
Pak3	4
Clk1	5
Xiap	6
Uhmk1	7
Tmem229b	8
Slc38a1	9
Zbtb20	10
E130308A19Rik	11
Ide	12
Abca8a	13
Glb1l2	14
Rgs5	15
Osbpl8	16
Zdbf2	17
Cngb3	18
1110020G09Rik	19
Rgs9bp	20
Pgm2l1	21
5430407P10Rik	22
Myrip	23
Col16a1	24
Hist3h2a	25
Dnahc9	26
Lrtm1	27
Slc15a2	28
Cryab	29
Neurod1	30
1700020I14Rik	31
Rs1	32
mt-Nd6	33
mt-Nd3	34
Prom1	35
Calm1	36
Glul	37
mt-Nd1	38
mt-Nd4	39
Crx	40
mt-Co3	41

## Sheet: Figure_S5B
#Order of heatmap in Figure S5B
Gene_ID	Order
Dlg4	1
Impdh1	2
Bin1	3
Tub	4
Ptp4a3	5
Crocc	6
Cic	7
Cacna2d4	8
Nfic	9
Miat	10
Arhgap31	11
Sez6	12
Wdtc1	13
Insm1	14
Plch2	15
Podxl2	16
Ptov1	17
Gpx4	18
Kif19a	19
Trib1	20
Dscaml1	21
Cacna1h	22
Pias3	23
AY036118	24
Klc3	25
Sox4	26
Llgl2	27
Fam123a	28
Ralgds	29
Igsf21	30
Arrdc3	31
Pisd-ps1	32
Gm12563	33
Atp8a2	34
Fam108a	35
Lactbl1	36
Rcvrn	37
Tmem181b-ps	38
Mir5105	39
Fam53b	40
Srebf1	41
Tbx2	42
Slc38a3	43
Gm12913	44
Slco4a1	45
Cngb1	46
Aipl1	47
Prkab1	48
Scube3	49
Txnip	50
Tmem86a	51
BC016201	52
Elfn1	53
Pde6c	54
Glp2r	55
Arr3	56
Gm626	57
Ptms	58
Ptprs	59
Pitpnm3	60
Tulp1	61
Dctn1	62
Vsx2	63
Ndrg1	64
Otx2	65
Pcbp4	66
Rom1	67
Mll2	68
Lars2	69
Pitpnm1	70
Prph2	71
Rho	72
Nr2e3	73
Eef2	74
Rbp3	75
Atp1a3	76
Malat1	77

## Sheet: Figure_S7
#Order of heatmap in Figure S7
Gene_ID	Order
Kcnj14	1
Guca1b	2
2610034M16Rik	3
BC030499	4
Gnat1	5
Guca1a	6
Aqp1	7
Spag5	8
Gpnmb	9
Gabrr2	10
Gramd2	11
Zan	12
Opn1mw	13
Stk35	14
Gpsm2	15
Hk2	16
Wdr89	17
Gm16862	18
Prex2	19
Vtn	20
Selenbp1	21
Drd4	22
Slc24a1	23
Tyrp1	24
Usp2	25
Ptgds	26
Rasgrf1	27
Il33	28
Mt1	29
Fbln1	30
Chst3	31
Gm4792	32
Tnfaip3	33
Rgs20	34
Wisp1	35
Clu	36
Fgf1	37
Optn	38
Sgk1	39
Scn4a	40
Cds1	41
Cpne7	42
Slc24a4	43
Cdr2	44
Hist1h2bc	45
Arl4d	46
Esrrb	47
Aqp4	48
Dnahc9	49
Dct	50
Hrh3	51
Frmpd1	52
Lrtm1	53
Phf15	54
A330023F24Rik	55
Gm14268	56
Glul	57
Arr3	58
Faim2	59
Mmp9	60
Fscn2	61
Hlf	62
Pde6a	63
Rnf207	64
Tmlhe	65
Pmel	66
Kcnj9	67
Glb1l2	68
Slc6a6	69
Cyp2d22	70
Cacna1s	71
Rgr	72
Slc17a8	73
Fbn1	74
Rho	75
Arrdc2	76
Bhlhe40	77
Zfyve28	78
Gng13	79
Ltbp2	80
Efemp1	81
Cpeb1	82
Adamts5	83
Scn1b	84
Spc25	85
Coro6	86
Per2	87
Dio2	88
Hcls1	89
Rgs9bp	90
Lgi3	91
Nap1l5	92
Cnnm1	93
Col7a1	94
Kcnc2	95
Prodh	96
Aldoc	97
Grtp1	98
Spry3	99
Neat1	100
Camk2a	101
Nr1d1	102
St8sia1	103
Slc16a1	104
Dbp	105
Cartpt	106
Zbtb16	107
Nrsn1	108
Hif3a	109
Cxcl12	110
Slc31a2	111
Igfn1	112
Amy1	113
Enpp2	114
Glp2r	115
Vax2os1	116
Atp1a2	117
Vamp1	118
Scn2b	119
Sh2d5	120
Inpp5j	121
Chtf18	122
Ccdc24	123
Mef2c	124
Adora1	125
Trim66	126
Timp3	127
Scd1	128
Kcnab3	129
Plcd3	130
Plk5	131
Krt18	132
Cd59a	133
Gpr152	134
Trpc1	135
Ttc39c	136
D16Ertd472e	137
Klhl36	138
Lrrc2	139
Rabgef1	140
A230050P20Rik	141
Lynx1	142
Pfkfb2	143
Cx3cl1	144
Gprc5b	145
Acot11	146
Ahnak	147
4930583H14Rik	148
Egr1	149
Ptpru	150
Kcnj5	151
Kcnt1	152
Epas1	153
Dusp1	154
Scn1a	155
Ldlr	156
Slc16a6	157
Kcnj10	158
Nebl	159
Gpr158	160
Impact	161
Deptor	162
Itpr1	163
Kcne2	164
Klhl3	165
Ip6k2	166
Cep164	167
Emb	168
Aebp1	169
Gnat2	170
Pdia5	171
Kcnip2	172
Tacr3	173
Rasd2	174
Col20a1	175
Specc1	176
Per1	177
Gckr	178
A930004D18Rik	179
Sgpp2	180
Tns1	181
Kcna1	182
Slc7a2	183
Calb1	184
Ogfrl1	185
Tppp	186
Grk1	187
Insig1	188
Slc2a13	189
Nos1	190
Fam160a1	191
Fam169a	192
Ctgf	193
Cav2	194
Gm5466	195
Faim	196
Synj2	197
Mfsd2b	198
Tuba4a	199
Sparcl1	200
Plekhf2	201
Lrig1	202
Per3	203
Dhh	204
Sebox	205
6330439K17Rik	206
Frmpd4	207
Igj	208
1700028K03Rik	209
Optc	210
Nr4a1	211
Tmem59l	212
4930572J05Rik	213
Ppp1r3c	214
Tenc1	215
Hpcal4	216
Olfm3	217
Gnb5	218
Gpld1	219
Vgf	220
Nefh	221
Cabp4	222
Snhg11	223
Pcolce	224
Sspo	225
Gm15706	226
Sfxn5	227
Adipor1	228
Scg2	229
Nwd1	230
Reep6	231
Gas7	232
Cplx4	233
Tgm4	234
Nbl1	235
Slc5a7	236
Fam78a	237
Gabra1	238
Pacsin1	239
Pltp	240
Reps2	241
Arap2	242
Adrb1	243
Aldh1l1	244
Nacc2	245
Traf5	246
Slc24a2	247
Rhpn2	248
Eef1a2	249
Xylt1	250
AI847159	251
Chrm1	252
S100a1	253
Oplah	254
Slc6a17	255
Fam129a	256
Eepd1	257
Synpr	258
Ank1	259
Nr3c2	260
Myl9	261
Slc38a3	262
Cfh	263
Kcnab2	264
Tmem136	265
Pygl	266
Kank2	267
Casp7	268
Nrn1	269
Glra3	270
Rbm20	271
Pde10a	272
Stard10	273
Bend6	274
Slc41a3	275
Kcnb1	276
Srxn1	277
Syne1	278
Glra1	279
Mreg	280
Slc6a5	281
6330403A02Rik	282
Diras1	283
Gm14290	284
Greb1	285
Lgals3bp	286
Ppip5k1	287
Rtbdn	288
Vsnl1	289
Slc17a7	290
Ampd3	291
Camkv	292
Dnajc28	293
Jag1	294
Zfp365	295
Sult1a1	296
Chrnb3	297
Flt1	298
Sntb2	299
Tpbg	300
Dync1i1	301
BC027072	302
Tmem56	303
Abca8a	304
Prrt1	305
Gad1	306
Mapk12	307
Pawr	308
Cplx1	309
Atp1b1	310
Sult4a1	311
Sipa1l2	312
Car14	313
Rgs7bp	314
Plekhg3	315
Prr5	316
Pcdh20	317
Fam3c	318
Gm13027	319
Faah	320
Chrna6	321
Ccdc51	322
Rit2	323
2810030E01Rik	324
Chat	325
S1pr1	326
BC007180	327
Inf2	328
Gpr146	329
Slc7a14	330
6430548M08Rik	331
Tmtc1	332
Stac2	333
Gas6	334
Prune2	335
Ankrd27	336
Kcnip4	337
Adarb1	338
Anxa5	339
Dkk3	340
3222401L13Rik	341
Stk32a	342
Rs1	343
Crhbp	344
Nat8l	345
Kcnj2	346
Alpl	347
Fam13a	348
Plekhg4	349
Camk2n1	350
Slc6a7	351
mt-Atp8	352
Hpcal1	353
Ltbp4	354
Gucy2f	355
Pcnxl2	356
Krt222	357
Fbxo32	358
1500009C09Rik	359
Gm129	360
Fam196b	361
Trip10	362
Gucy2e	363
Cacna2d3	364
Eno2	365
Hspb6	366
Slc12a5	367
Grin2a	368
Pdia4	369
Dtx4	370
Sec14l2	371
Brd7	372
Tnc	373
Fam184b	374
Smarcc1	375
Rnf165	376
Hnrnpab	377
Sox12	378
Tmem26	379
1110028C15Rik	380
Otop3	381
4931428F04Rik	382
Lmo1	383
Pdgfra	384
Gm16551	385
Ly6h	386
Rimklb	387
Gm15612	388
Ccdc88a	389
Kif9	390
Dhx32	391
Thoc6	392
Adam12	393
Afap1	394
Abca1	395
Rnd3	396
Tmem44	397
Chrna3	398
Trim68	399
Phtf2	400
Mid1	401
Stk32b	402
Tes	403
Samd1	404
Fam108c	405
Tcf4	406
Peli2	407
Tbc1d9	408
Zfp710	409
Mdk	410
Slc7a1	411
Gm8113	412
H6pd	413
Plxna4	414
Txndc5	415
Slc1a4	416
Basp1	417
Rab3b	418
4632427E13Rik	419
Nckap5	420
Tmem176a	421
Stmn2	422
Tgfb2	423
Snrpg	424
6330407J23Rik	425
Ubtd2	426
Ier5	427
Ranbp17	428
1110038B12Rik	429
Isl1	430
Plxna2	431
Maged2	432
Mcm7	433
Nhsl1	434
Hfm1	435
Txnip	436
Nap1l1	437
Grm7	438
Epha3	439
Stmn1	440
Eci2	441
Iqgap1	442
Fam124a	443
Zfp217	444
Tmem176b	445
Ccdc112	446
Mpped2	447
Zbtb46	448
Frmd4a	449
Nasp	450
Rraga	451
Rhbdf2	452
Tmeff1	453
Tgfa	454
Lhx4	455
Sema4c	456
Kdm6b	457
Tmem2	458
Crmp1	459
Gpr173	460
Zfp704	461
Islr2	462
Mapk7	463
Mcm6	464
Gulp1	465
Midn	466
Otx2	467
St6gal2	468
Dennd2a	469
Kif26a	470
Nipsnap3b	471
Hes6	472
Rabepk	473
Rilpl2	474
Npepl1	475
Acat1	476
Srrm4	477
Ckap4	478
D0H4S114	479
Zcchc12	480
Ablim3	481
Cep68	482
Rreb1	483
Marcks	484
Map4k4	485
Smc2	486
Ephb2	487
Zbtb34	488
C77370	489
Nrtn	490
Adam19	491
Mbtd1	492
Zfp536	493
Igsf21	494
Cdh5	495
Nt5dc2	496
Pafah1b3	497
Angpt2	498
Agrn	499
Wdr66	500
S1pr3	501
Dlc1	502
Itga6	503
Slc27a3	504
Gdf11	505
Itga3	506
Gpr137b	507
Celf3	508
Plxnd1	509
Nr2e3	510
Inhbb	511
Cdk4	512
Clrn1	513
Tpm4	514
Aldh1l2	515
Jarid2	516
Pias3	517
Plxna3	518
Zfp711	519
G530011O06Rik	520
Tubb5	521
Prtg	522
Ldlrad3	523
Onecut2	524
Zfp41	525
Gm8292	526
Oxct1	527
Adamts18	528
Sat1	529
Peg10	530
Fnbp1l	531
Fbn2	532
9830001H06Rik	533
St8sia2	534
Adck4	535
Lrrc3	536
Ezh2	537
Fam171a2	538
Gli3	539
Tmsb4x	540
Tie1	541
Zbtb12	542
Klf10	543
2700081O15Rik	544
Pxdn	545
Cyb5rl	546
Cd276	547
Gpr125	548
Lrp8	549
Tril	550
St18	551
Vsx2	552
Notch1	553
Stmn4	554
Aldh18a1	555
Limd1	556
Arnt2	557
Hmgb3	558
Dbi	559
Chl1	560
H1fx	561
Mad2l2	562
Nln	563
Ccnd1	564
E130309F12Rik	565
H2afy2	566
Tspan14	567
Gldc	568
Fam84a	569
Tuba1a	570
Miat	571
Gnb2	572
Setdb2	573
Zdbf2	574
Podn	575
Hn1l	576
Trp53i11	577
Rac3	578
Tagln2	579
Bach2	580
Pik3c2b	581
9430031J16Rik	582
Kdr	583
Ctxn1	584
Stab1	585
Myof	586
Mcam	587
Fam132a	588
Nfib	589
Mpeg1	590
Fxn	591
Dpysl5	592
Nrarp	593
Dchs1	594
Gstm7	595
Rps6ka6	596
Gm15857	597
Cln3	598
Tmsb10	599
Tbc1d16	600
D330012F22Rik	601
Serpinh1	602
Ndrg1	603
Col2a1	604
Fabp5	605
Nkain1	606
Lama4	607
Ddah2	608
Gap43	609
Gm17167	610
E130114P18Rik	611
Hmgn2	612
Tead2	613
Dbn1	614
Plcd1	615
Zc3hav1l	616
BC005764	617
Lcp1	618
Vash2	619
Elovl2	620
Pdzrn3	621
Vash1	622
Panx1	623
Asxl3	624
C530008M17Rik	625
Nid1	626
Kit	627
Ncan	628
Casp3	629
2410137F16Rik	630
Nxph4	631
BC068157	632
Nes	633
Col17a1	634
Hn1	635
Tmem86a	636
Vcam1	637
Igdcc3	638
Rprm	639
Mybl1	640
Marcksl1	641
Trib1	642
Enc1	643
Cd93	644
Sema5b	645
Slc30a10	646
Mycn	647
Crabp1	648
D930015E06Rik	649
2210012G02Rik	650
Rcor2	651
Efs	652
Chrnb4	653
Myb	654
Hkdc1	655
Gpc2	656
4932418E24Rik	657
Ttyh2	658
Npy	659
Arhgap31	660
Rnasel	661
Zfp57	662
Psd2	663
Crym	664
Rgs22	665
Dcx	666
Insm1	667
Prdm1	668
Shisa2	669
Lrp4	670
Scube3	671
Gm1614	672
Nnat	673
Sox4	674
Cd24a	675
Mex3a	676
Tubb2b	677
Kif19a	678

[truncated: 5 more sheets: Figure_S8, Figure_S10A, Figure_S10B, Figure_S11A, Figure_S11B]
