# Supplementary material for: Graded gene expression changes determine phenotype severity in mouse models of CRX-associated retinopathies
Source: Genome Biol. 2015 Sep 1;16(1):171. doi: 10.1186/s13059-015-0732-z (PMC4556057; doi:10.1186/s13059-015-0732-z)
Supplement: Additional file 19: Table S5. — List of primers used for qRT-PCR completed for this manuscript. (XLSX 54 kb) [file 13059_2015_732_MOESM19_ESM.xlsx]

## Sheet: Sheet1
Table S5
List of primers and sequences used in this study
Primer Name	Primer Sequence
Crx R90 WT-RTF	5'-CCTCACTATTCAGTCAATGCCTTG-3'
Crx R90 WT-RTR	5'-TCTGCATTTCGCCCTACG-3'
Crx E168 WT RTF	5'-TGCCTGAGTCCAGGGTCCAG-3'
Crx E168 WT RTR	5'-CCTCAGGCAAAGGAGCCTCTG-3'
mTuba1b-RTF	5’ -CAAGCTGGAGTTCTCCATTTAC-3’
mTuba1b-RTR	5’-GTCATAGATGGCCTCATTGTCT-3’
mUbb-RTF	5’-CAACATCCAGAAAGAGTCAACC-3’
mUbb-RTR	5’-ATGTTGTAATCAGAGAGGGTGC-3’
mRbp3-RTF1	5'- CTCGGTCAGCGAACTTTGG -3'
mRbp3-RTR1	5'- GGCAACCTCCACTTGTCACTTC -3'
mRdh12-RTF1	5'-GGCCAATCTGCTCTTCACTC-3'
mRdh12-RTR1	5'-CCCCTGAGAAGTGGACTTGA-3'
mAbca4-RTF1	5'-GAGTATCTTCCTCCTGACGCTGT-3'
mAbca4-RTR1	5'-GTGTGGTAGGTAGAGGGTGAAGTAG-3'
